# Supplementary material for: Physico-Chemical, Rheological, and Antiviral Properties of Poly(butylene succinate) Biocomposites with Terpene—Hydrophobized Montmorillonite
Source: Polymers (Basel). 2025 Nov 10;17(22):2984. doi: 10.3390/polym17222984 (PMC12656094; doi:10.3390/polym17222984)
Supplement: Supplementary file 1 [file polymers-17-02984-s001.zip]

Archive with 1 entries (1 files):
- polymers-3968343-supplementary.pdf
